# Supplementary material for: Genomic Features and Phylogenetic Analysis of Antimicrobial-Resistant Salmonella Mbandaka ST413 Strains
Source: Microorganisms. 2024 Feb 1;12(2):312. doi: 10.3390/microorganisms12020312 (PMC10893270; doi:10.3390/microorganisms12020312)
Supplement: Supplementary file 1 [file microorganisms-12-00312-s001.zip]

Archive with 3 entries (3 files):
- Figure_S1.jpg
- Figure_S2.jpg
- Table S1.xlsx
