# Supplementary material for: Genomic Features and Phylogenetic Analysis of Antimicrobial-Resistant Salmonella Mbandaka ST413 Strains
Source: Microorganisms. 2024 Feb 1;12(2):312. doi: 10.3390/microorganisms12020312 (PMC10893270; doi:10.3390/microorganisms12020312)
Supplement: Supplementary file 1 [file microorganisms-12-00312-s001.zip › Table S1.xlsx]

## Sheet: Enterobase_info
Enterobase Assembly	NCBI Accession Number	Sample ID	Collection data	Source	Location
SAL_BD5676AA	SRR24773336	SAMN35438871	2023	Poultry	United States
SAL_BD5723AA	SRR24773383	SAMN35438884	2023	Poultry	United States
SAL_BD5870AA	SRR24773329	SAMN35438877	2023	Poultry	United States
SAL_BD5907AA	SRR24773409	SAMN35438831	2023	Poultry	United States
SAL_CD5638AA	SRR25506027	SAMN36808714	2023	Livestock	United States
SAL_ZC5574AA	SRR23052158	SAMN32679762	2023	Human	United Kingdom
SAL_ZC6160AA	SRR23092790	SAMN32756299	2023	Human	United Kingdom
SAL_ZC7182AA	SRR23132375	SAMN32801529	2023	Human	United Kingdom
SAL_TC4444AA	SRR17893205	SAMN25686184	2022	Food	United Kingdom
SAL_TC4510AA	SRR17876371	SAMN25638848	2022	Human	United Kingdom
SAL_TC5292AA	SRR18090502	SAMN26137598	2022	Food	United Kingdom
SAL_TC5302AA	SRR18090492	SAMN26137537	2022	Human	United Kingdom
SAL_TC5320AA	SRR18080629	SAMN26102225	2022	Human	United Kingdom
SAL_TC5412AA	SRR18021767	SAMN25943452	2022	Human	United Kingdom
SAL_TC6025AA	SRR18115323	SAMN26199818	2022	Human	United Kingdom
SAL_TC6028AA	SRR18115304	SAMN26199774	2022	Human	United Kingdom
SAL_TC6033AA	SRR18115298	SAMN26199775	2022	Human	United Kingdom
SAL_TC6037AA	SRR18115293	SAMN26199785	2022	Human	United Kingdom
SAL_TC6054AA	SRR18115260	SAMN26199727	2022	Human	United Kingdom
SAL_TC6257AA	SRR18143975	SAMN26263692	2022	Human	United Kingdom
SAL_TC6265AA	SRR18143939	SAMN26263662	2022	Human	United Kingdom
SAL_TC6270AA	SRR18143857	SAMN26263661	2022	Human	United Kingdom
SAL_TC6586AA	SRR18207415	SAMN26366961	2022	Human	United Kingdom
SAL_TC6588AA	SRR18207413	SAMN26366952	2022	Human	United Kingdom
SAL_TC6590AA	SRR18207411	SAMN26366962	2022	Human	United Kingdom
SAL_TC6592AA	SRR18207409	SAMN26366959	2022	Human	United Kingdom
SAL_TC6595AA	SRR18207406	SAMN26366951	2022	Human	United Kingdom
SAL_TC6675AA	SRR18215108	SAMN26420199	2022	Human	United Kingdom
SAL_TC7291AA	SRR18260155	SAMN26510057	2022	Human	United Kingdom
SAL_TC7506AA	SRR18313097	SAMN26631457	2022	Human	United Kingdom
SAL_TC7507AA	SRR18313096	SAMN26631458	2022	Human	United Kingdom
SAL_TC7527AA	SRR18313023	SAMN26631408	2022	Human	United Kingdom
SAL_TC7649AA	SRR18259640	SAMN26509245	2022	Human	United Kingdom
SAL_TC9032AA	SRR18507561	SAMN27024468	2022	Human	United Kingdom
SAL_UC0031AA	SRR18590199	SAMN27279025	2022	Human	United Kingdom
SAL_UC0048AA	SRR18590182	SAMN27279013	2022	Human	United Kingdom
SAL_UC0084AA	SRR18584338	SAMN27256035	2022	Human	United Kingdom
SAL_UC0152AA	SRR18568182	SAMN27183919	2022	Human	United Kingdom
SAL_UC0155AA	SRR18568173	SAMN27183894	2022	Human	United Kingdom
SAL_UC0255AA	SRR18687552	SAMN27480965	2022	Human	United Kingdom
SAL_UC1047AA	SRR18907271	SAMN27754200	2022	Human	United Kingdom
SAL_UC1049AA	SRR18907269	SAMN27754201	2022	Human	United Kingdom
SAL_UC1054AA	SRR18907264	SAMN27754171	2022	Human	United Kingdom
SAL_UC1096AA	SRR18894072	SAMN27740798	2022	Human	United Kingdom
SAL_UC2522AA	SRR19136149	SAMN28131822	2022	Human	United Kingdom
SAL_UC2666AA	SRR19087024	SAMN28094261	2022	Human	United Kingdom
SAL_UC3050AA	SRR18982357	SAMN27993124	2022	Human	United Kingdom
SAL_UC4832AA	SRR19432415	SAMN28702123	2022	Human	United Kingdom
SAL_UC4848AA	SRR19432281	SAMN28702112	2022	Human	United Kingdom
SAL_UC5205AA	SRR19349901	SAMN28590857	2022	Human	United Kingdom
SAL_UC5304AA	SRR19335445	SAMN28569394	2022	Human	United Kingdom
SAL_UC5320AA	SRR19334857	SAMN28569388	2022	Human	United Kingdom
SAL_UC5333AA	SRR19334843	SAMN28569403	2022	Human	United Kingdom
SAL_UC6548AA	SRR18762201	SAMN27589636	2022	Human	United Kingdom
SAL_UC6597AA	SRR18762022	SAMN27589816	2022	Human	United Kingdom
SAL_UC7776AA	SRR18333774	SAMN26680536	2022	Human	United Kingdom
SAL_UC8127AA	SRR17830206	SAMN25488204	2022	Human	United Kingdom
SAL_UC8263AA	SRR17789570	SAMN25338453	2022	Human	United Kingdom
SAL_UC9288AA	SRR17681794	SAMN25144235	2022	Human	United Kingdom
SAL_UC9765AA	SRR17681794	SAMN28864635	2022	Human	United Kingdom
SAL_UC9850AA	SRR19526489	SAMN28852343	2022	Human	United Kingdom
SAL_VC0012AA	SRR19540618	SAMN28861680	2022	Human	United Kingdom
SAL_VC0042AA	SRR19491314	SAMN28784445	2022	Human	United Kingdom
SAL_VC0786AA	SRR19602174	SAMN28946087	2022	Human	United Kingdom
SAL_VC0806AA	SRR19601715	SAMN28946097	2022	Human	United Kingdom
SAL_VC0887AA	SRR19623254	SAMN28968542	2022	Human	United Kingdom
SAL_VC1167AA	SRR19654669	SAMN29044320	2022	Human	United Kingdom
SAL_VC1381AA	SRR19693260	SAMN29151640	2022	Human	United Kingdom
SAL_VC1385AA	SRR19693256	SAMN29151642	2022	Human	United Kingdom
SAL_VC1391AA	SRR19693132	SAMN29151615	2022	Human	United Kingdom
SAL_VC1398AA	SRR19693123	SAMN29151630	2022	Human	United Kingdom
SAL_VC1546AA	SRR19754895	SAMN29209714	2022	Human	United Kingdom
SAL_VC2768AA	SRR19854774	SAMN29358570	2022	Human	United Kingdom
SAL_VC2779AA	SRR19854731	SAMN29358524	2022	Human	United Kingdom
SAL_VC4378AA	SRR20210987	SAMN29757812	2022	Human	United Kingdom
SAL_VC4421AA	SRR20210940	SAMN29757278	2022	Human	United Kingdom
SAL_VC4585AA	SRR20166829	SAMN29718547	2022	Human	United Kingdom
SAL_VC5152AA	SRR20053299	SAMN29609455	2022	Human	United Kingdom
SAL_VC5692AA	SRR19960041	SAMN29481574	2022	Human	United Kingdom
SAL_VC5994AA	SRR20273529	SAMN29782987	2022	Human	United Kingdom
SAL_VC6010AA	SRR20273513	SAMN29782970	2022	Human	United Kingdom
SAL_VC6079AA	SRR20231232	SAMN29770130	2022	Human	United Kingdom
SAL_VC6929AA	SRR20354066	SAMN29878172	2022	Human	United Kingdom
SAL_VC6942AA	SRR20353903	SAMN29878140	2022	Human	United Kingdom
SAL_VC8851AA	SRR20804416	SAMN30128223	2022	Human	United Kingdom
SAL_VC8856AA	SRR20804411	SAMN30128226	2022	Human	United Kingdom
SAL_VC8861AA	SRR20804406	SAMN30128221	2022	Human	United Kingdom
SAL_VC9120AA	SRR20721039	SAMN30067731	2022	Human	United Kingdom
SAL_VC9417AA	SRR20698475	SAMN30028724	2022	Human	United Kingdom
SAL_VC9589AA	SRR20946799	SAMN30181479	2022	Human	United Kingdom
SAL_VC9597AA	SRR20946694	SAMN30181485	2022	Food	United Kingdom
SAL_WC0360AA	SRR21018953	SAMN30273400	2022	Food	United Kingdom
SAL_WC0370AA	SRR21018925	SAMN30267173	2022	Human	United Kingdom
SAL_WC0542AA	SRR21036991	SAMN30303268	2022	Human	United Kingdom
SAL_WC0547AA	SRR21026579	SAMN30284676	2022	Human	United Kingdom
SAL_WC1998AA	SRR21130530	SAMN30395037	2022	Human	United Kingdom
SAL_WC2019AA	SRR21130431	SAMN30395215	2022	Human	United Kingdom
SAL_WC2112AA	SRR21147735	SAMN30428195	2022	Human	United Kingdom
SAL_WC2119AA	SRR21147728	SAMN30428183	2022	Human	United Kingdom
SAL_WC2121AA	SRR21147726	SAMN30428141	2022	Human	United Kingdom
SAL_WC5794AA	SRR21413141	SAMN30661355	2022	Human	United Kingdom
SAL_WC5919AA	SRR21408262	SAMN30651352	2022	Human	United Kingdom
SAL_WC5921AA	SRR21408260	SAMN30651319	2022	Human	United Kingdom
SAL_WC5982AA	SRR21408187	SAMN30651262	2022	Human	United Kingdom
SAL_WC7858AA	SRR20869857	SAMN30168924	2022	Human	United Kingdom
SAL_WC7884AA	SRR20869242	SAMN30168959	2022	Human	United Kingdom
SAL_WC8736AA	SRR21629196	SAMN30927627	2022	Human	United Kingdom
SAL_WC8747AA	SRR21629157	SAMN30927554	2022	Human	United Kingdom
SAL_XC2819AA	SRR21130431	SAMN30469471	2022	Human	United Kingdom
SAL_XC4742AA	SRR21910889	SAMN31289079	2022	Human	United Kingdom
SAL_XC6305AA	SRR21987181	SAMN31391018	2022	Human	United Kingdom
SAL_XC6328AA	SRR21987114	SAMN31390995	2022	Human	United Kingdom
SAL_XC6346AA	SRR21987096	SAMN31390981	2022	Human	United Kingdom
SAL_XC7954AA	SRR22085416	SAMN31510028	2022	Human	United Kingdom
SAL_XC8030AA	SRR22085283	SAMN31509915	2022	Human	United Kingdom
SAL_XC8312AA	SRR22113983	SAMN31537851	2022	Human	United Kingdom
SAL_XC8352AA	SRR22113943	SAMN31537817	2022	Human	United Kingdom
SAL_XC8785AA	SRR22133688	SAMN31560857	2022	Human	United Kingdom
SAL_XC9001AA	SRR22148776	SAMN31577017	2022	Human	United Kingdom
SAL_XC9006AA	SRR22148771	SAMN31577025	2022	Human	United Kingdom
SAL_YC1006AA	SRR22179635	SAMN31592586	2022	Human	United Kingdom
SAL_YC1130AA	SRR22197065	SAMN31612289	2022	Human	United Kingdom
SAL_YC1138AA	SRR22197057	SAMN31612283	2022	Human	United Kingdom
SAL_YC1454AA	SRR22221195	SAMN31647264	2022	Human	United Kingdom
SAL_YC2139AA	SRR22231700	SAMN31663410	2022	Human	United Kingdom
SAL_YC3360AA	SRR22284373	SAMN31661743	2022	Livestock	Canada
SAL_YC3604AA	SRR22284622	SAMN31715428	2022	Human	United Kingdom
SAL_YC3636AA	SRR22284559	SAMN31715389	2022	Human	United Kingdom
SAL_YC4582AA	SRR22340903	SAMN31791381	2022	Human	United Kingdom
SAL_YC4875AA	SRR22361138	SAMN31819743	2022	Human	United Kingdom
SAL_YC6160AA	SRR22434462	SAMN31896741	2022	Human	United Kingdom
SAL_YC6199AA	SRR22434423	SAMN31896692	2022	Human	United Kingdom
SAL_YC6231AA	SRR22434344	SAMN31896655	2022	Human	United Kingdom
SAL_YC6707AA	SRR22509436	SAMN32009714	2022	Human	United Kingdom
SAL_YC7375AA	SRR22536095	SAMN32058465	2022	Human	United Kingdom
SAL_YC7414AA	SRR22536055	SAMN32058416	2022	Human	United Kingdom
SAL_YC7417AA	SRR22536046	SAMN32058419	2022	Human	United Kingdom
SAL_YC7418AA	SRR22536045	SAMN32058420	2022	Human	United Kingdom
SAL_YC7437AA	SRR22536026	SAMN32058400	2022	Human	United Kingdom
SAL_YC8165AA	SRR22666534	SAMN32132116	2022	Human	United Kingdom
SAL_YC8166AA	SRR22666533	SAMN32132117	2022	Human	United Kingdom
SAL_YC8452AA	SRR22691110	SAMN32174152	2022	Human	United Kingdom
SAL_ZC1948AA	SRR22814832	SAMN32314231	2022	Human	United Kingdom
SAL_ZC1957AA	SRR22814822	SAMN32314214	2022	Human	United Kingdom
SAL_ZC1965AA	SRR22814814	SAMN32314219	2022	Human	United Kingdom
SAL_ZC1997AA	SRR22814777	SAMN32314178	2022	Human	United Kingdom
SAL_ZC2850AA	SRR22852989	SAMN32353377	2022	Human	United Kingdom
SAL_ZC2855AA	SRR22852984	SAMN32353373	2022	Human	United Kingdom
SAL_ZC3492AA	SRR22909338	SAMN32475064	2022	Human	United Kingdom
SAL_ZC3723AA	SRR22909786	SAMN32475247	2022	Human	United Kingdom
SAL_ZC3756AA	SRR22909539	SAMN32475254	2022	Human	United Kingdom
SAL_ZC4697AA	SRR22959473	SAMN32544545	2022	Human	United Kingdom
SAL_ZC4752AA	SRR22990963	SAMN32604056	2022	Human	United Kingdom
SAL_ZC4944AA	SRR23000188	SAMN32618442	2022	Human	United Kingdom
SAL_BD0201AA	SRR24283713/SRR24283714	SAMN32741785	2021	Human	China
SAL_BD0202AA	SRR24283715/SRR24283716	SAMN33218593	2021	Human	China
SAL_BD0204AA	SRR24283719/SRR24283720	SAMN33769285	2021	Human	China
SAL_BD0205AA	SRR24283721/SRR24283722	SAMN33769024	2021	Human	China
SAL_CD2536AA	SRR25295132/SRR25295129	SAMN36466322	2021	Human	China
SAL_CD2537AA	SRR25295130/SRR25295133	SAMN36466321	2021	Human	China
SAL_CD2538AA	SRR25295134/SRR25295131	SAMN36466320	2021	Human	China
SAL_MC7520AA	SRR13439125	SAMN17317154	2021	Human	United Kingdom
SAL_MC7535AA	SRR13439225	SAMN17317174	2021	Human	United Kingdom
SAL_MC7544AA	SRR13439323	SAMN17317189	2021	Human	United Kingdom
SAL_MC7545AA	SRR13439324	SAMN17317190	2021	Human	United Kingdom
SAL_NC0101AA	SRR13592595	SAMN17715108	2021	Food	United Kingdom
SAL_NC0150AA	SRR13593768	SAMN17717920	2021	Livestock	United States
SAL_NC0157AA	SRR13593776	SAMN17717942	2021	Poultry	United States
SAL_NC1150AA	SRR13605725	SAMN17730227	2021	Food	United Kingdom
SAL_NC2581AA	SRR13645893	SAMN17823205	2021	Human	United Kingdom
SAL_NC3089AA	SRR13666868	SAMN17841395	2021	Poultry	United States
SAL_NC5681AA	SRR13764433	SAMN18027955	2021	Poultry	United States
SAL_NC6196AA	SRR13772128	SAMN18039779	2021	Human	United Kingdom
SAL_NC6855AA	SRR13785936	SAMN18060080	2021	Human	United Kingdom
SAL_NC7615AA	SRR13811261	SAMN18078090	2021	Poultry	United States
SAL_NC8355AA	SRR13858925	SAMN18140972	2021	Livestock	United States
SAL_NC9127AA	SRR13918146	SAMN18232450	2021	Human	United Kingdom
SAL_NC9943AA	SRR13883607	SAMN18203668	2021	Livestock	United States
SAL_OC1557AA	SRR13998253	SAMN18350646	2021	Livestock	United States
SAL_OC2128AA	SRR14017975	SAMN18387528	2021	Human	United Kingdom
SAL_OC3872AA	SRR14110648	SAMN18542922	2021	Human	United Kingdom
SAL_OC7982AA	SRR14232210	SAMN18737114	2021	Human	United Kingdom
SAL_OC9313AA	SRR14263042	SAMN18779620	2021	Livestock	United States
SAL_OC9407AA	SRR14255418	SAMN18767328	2021	Human	United Kingdom
SAL_OC9747AA	SRR14272165	SAMN18795841	2021	Environment	United States
SAL_OC9776AA	SRR14272968	SAMN18796124	2021	Environment	United States
SAL_OC9779AA	SRR14273323	SAMN18796583	2021	Environment	United States
SAL_OC9781AA	SRR14273325	SAMN18796638	2021	Environment	United States
SAL_PC0557AA	SRR14306371	SAMN18836830	2021	Livestock	United States
SAL_PC1218AA	SRR14334847	SAMN18881381	2021	Human	United Kingdom
SAL_PC3696AA	SRR14498261	SAMN19110215	2021	Human	United Kingdom
SAL_PC3848AA	SRR14073857	SAMN18497930	2021	Livestock	United States
SAL_PC5252AA	SRR14581575	SAMN19243650	2021	Human	United Kingdom
SAL_PC6419AA	SRR14651718	SAMN19336589	2021	Human	United Kingdom
SAL_PC7578AA	SRR14688203	SAMN19432820	2021	Human	United Kingdom
SAL_PC8007AA	SRR14722570	SAMN19515310	2021	Human	United Kingdom
SAL_PC8020AA	SRR14723035	SAMN19515380	2021	Human	United Kingdom
SAL_PC8033AA	SRR14723979	SAMN19515404	2021	Human	United Kingdom
SAL_PC8346AA	SRR14739060	SAMN19573682	2021	Livestock	United States
SAL_PC9635AA	SRR14792231	SAMN19676612	2021	Human	United Kingdom
SAL_PC9636AA	SRR14792238	SAMN19676604	2021	Food	United Kingdom
SAL_PC9649AA	SRR14792671	SAMN19676629	2021	Human	United Kingdom
SAL_PC9697AA	SRR14798949	SAMN19682150	2021	Human	United Kingdom
SAL_PC9804AA	SRR14807115	SAMN19693978	2021	Livestock	United States
SAL_PC9973AA	SRR14830585	SAMN19730094	2021	Livestock	United States
SAL_QC0311AA	SRR14857111	SAMN19765468	2021	Livestock	United States
SAL_QC0333AA	SRR14857160	SAMN19764315	2021	Human	United Kingdom
SAL_QC3982AA	SRR15035528	SAMN20054873	2021	Human	United Kingdom
SAL_QC3984AA	SRR15035542	SAMN20054873	2021	Human	United Kingdom
SAL_QC4477AA	SRR15054489	SAMN20085556	2021	Human	United Kingdom
SAL_QC4536AA	SRR15054584	SAMN20085647	2021	Human	United Kingdom
SAL_QC6142AA	SRR15089894	SAMN20152744	2021	Human	United Kingdom
SAL_QC6174AA	SRR15096288	SAMN20163984	2021	Human	United Kingdom
SAL_QC7132AA	SRR15178472	SAMN20286074	2021	Human	United Kingdom
SAL_QC9197AA	SRR15299945	SAMN20491487	2021	Human	United Kingdom
SAL_QC9512AA	ERR6806340	SAMEA9966770	2021	Human	South Africa
SAL_RC0534AA	SRR15334797	SAMN20527540	2021	Human	United Kingdom
SAL_RC1758AA	SRR15366353	SAMN20606859	2021	Human	United Kingdom
SAL_RC1775AA	SRR15334744	SAMN20527706	2021	Human	United Kingdom
SAL_RC4963AA	SRR15843255	SAMN21387164	2021	Human	United Kingdom
SAL_RC4983AA	SRR15843280	SAMN21387160	2021	Human	United Kingdom
SAL_RC5096AA	SRR15845051	SAMN21390125	2021	Human	United Kingdom
SAL_RC5119AA	SRR15845083	SAMN21390144	2021	Human	United Kingdom
SAL_RC5327AA	SRR15845722	SAMN21389193	2021	Human	United Kingdom
SAL_RC5559AA	SRR15853414	SAMN21396431	2021	Human	United Kingdom
SAL_RC5782AA	SRR15853857	SAMN21396779	2021	Human	United Kingdom
SAL_RC5842AA	SRR15859307	SAMN21398392	2021	Wild Animal	United Kingdom
SAL_RC8824AA	SRR15369679	SAMN20665970	2021	Human	United Kingdom
SAL_RC8841AA	SRR15369722	SAMN20666071	2021	Human	United Kingdom
SAL_RC9716AA	SRR15513094	SAMN20849830	2021	Human	United Kingdom
SAL_SC0094AA	SRR16168848	SAMN22014236	2021	Human	United Kingdom
SAL_SC0169AA	SRR16173669	SAMN22021241	2021	Human	United Kingdom
SAL_SC0195AA	SRR16173701	SAMN22021300	2021	Human	United Kingdom
SAL_SC1471AA	SRR16237235	SAMN22135483	2021	Human	United Kingdom
SAL_SC1500AA	SRR16241759	SAMN22135008	2021	Human	United Kingdom
SAL_SC1694AA	SRR16291913	SAMN22215241	2021	Human	United Kingdom
SAL_SC1729AA	SRR16291957	SAMN22215303	2021	Human	United Kingdom
SAL_SC3086AA	SRR16466792	SAMN22371125	2021	Human	United Kingdom
SAL_SC4233AA	SRR16599406	SAMN22608504	2021	Human	United Kingdom
SAL_SC5166AA	SRR16764769	SAMN22867127	2021	Food	United Kingdom
SAL_SC5167AA	SRR16764770	SAMN22867111	2021	Food	United Kingdom
SAL_SC5168AA	SRR16764771	SAMN22867109	2021	Food	United Kingdom
SAL_SC5171AA	SRR16764778	SAMN22867113	2021	Food	United Kingdom
SAL_SC5172AA	SRR16764782	SAMN22867029	2021	Food	United Kingdom
SAL_SC5181AA	SRR16764833	SAMN22867117	2021	Food	United Kingdom
SAL_SC5185AA	SRR16765593	SAMN22870482	2021	Livestock	United States
SAL_SC5386AA	SRR16821905	SAMN22936886	2021	Human	United Kingdom
SAL_SC5574AA	SRR16842946	SAMN22963558	2021	Human	United Kingdom
SAL_SC5961AA	SRR16910994	SAMN23038603	2021	Human	United Kingdom
SAL_SC6034AA	ERR9288068	SAMEA13423292	2021	Human	South Africa
SAL_SC6035AA	ERR9288025	SAMEA13423249	2021	Human	South Africa
SAL_SC6073AA	SRR16920742	SAMN23072399	2021	Human	United Kingdom
SAL_SC6084AA	SRR16920753	SAMN23072394	2021	Food	United Kingdom
SAL_SC6299AA	SRR16931712	SAMN23098964	2021	Food	United Kingdom
SAL_SC6365AA	SRR16941099	SAMN23136924	2021	Food	United Kingdom
SAL_SC6404AA	SRR16941147	SAMN23136952	2021	Human	United Kingdom
SAL_SC6521AA	SRR16951797	SAMN23167918	2021	Human	United Kingdom
SAL_SC7225AA	ERR9288123	SAMEA13423347	2021	Human	South Africa
SAL_SC7781AA	SRR16118880	SAMN21901947	2021	Wild Animal	United Kingdom
SAL_SC7803AA	SRR16118902	SAMN21901996	2021	Wild Animal	United Kingdom
SAL_SC7820AA	SRR16118920	SAMN21902042	2021	Wild Animal	United Kingdom
SAL_SC7956AA	SRR16134667	SAMN21926401	2021	Human	United Kingdom
SAL_SC8112AA	SRR16976802	SAMN23285440	2021	Poultry	United States
SAL_SC8226AA	SRR16988536	SAMN23310604	2021	Food	United Kingdom
SAL_SC8286AA	SRR16988604	SAMN23310682	2021	Food	United Kingdom
SAL_SC8288AA	SRR16988637	SAMN23310674	2021	Human	United Kingdom
SAL_SC8539AA	SRR17021022	SAMN23413140	2021	Food	United Kingdom
SAL_SC8572AA	SRR17028982	SAMN23426462	2021	Livestock	United States
SAL_SC8686AA	SRR17055492	SAMN23481482	2021	Human	United Kingdom
SAL_SC8703AA	SRR16118881	SAMN21901945	2021	Wild Animal	United Kingdom
SAL_SC8780AA	SRR17067054	SAMN23493210	2021	Food	United Kingdom
SAL_SC8843AA	ERR9079512	SAMEA13259626	2021	Human	South Africa
SAL_SC8880AA	ERR9079530	SAMEA13259644	2021	Human	South Africa
SAL_SC9446AA	SRR17130977	SAMN23606328	2021	Human	United Kingdom
SAL_SC9466AA	SRR17130977	SAMN23637571	2021	Human	United Kingdom
SAL_TC0233AA	SRR17301375	SAMN24290903	2021	Poultry	United States
SAL_TC0283AA	SRR17313367	SAMN24320502	2021	Livestock	United States
SAL_TC0325AA	SRR17322590	SAMN24369630	2021	Human	United Kingdom
SAL_TC0408AA	SRR17327801	SAMN24387251	2021	Human	United Kingdom
SAL_TC3344AA	ERR9079734	SAMEA13259849	2021	Human	South Africa
SAL_TC3522AA	ERR9079801	SAMEA13259916	2021	Human	South Africa
SAL_UC4912AA	SRR19397119	SAMN28658285	2021	Livestock	United States
SAL_UC7662AA	SRR18347382	SAMN26748507	2021	Livestock	United States
SAL_WC4496AA	SRR20423197	SAMN29828276	2021	Poultry	Canada
SAL_AC5360AA	SRR11015474	SAMN13977759	2020	Livestock	United States
SAL_AC5378AA	SRR10900035	SAMN13869875	2020	Human	United Kingdom
SAL_AC5424AA	SRR10905053	SAMN13874437	2020	Human	United Kingdom
SAL_AC5838AA	SRR10905339	SAMN13874589	2020	Human	United Kingdom
SAL_AC5907AA	SRR10915098	SAMN13884620	2020	Human	United Kingdom
SAL_AC6173AA	SRR10948375	SAMN13898239	2020	Human	United Kingdom
SAL_AC6820AA	SRR10997353	SAMN13961710	2020	Human	United Kingdom
SAL_AC7466AA	SRR11035111	SAMN14051348	2020	Poultry	United States
SAL_BC4217AA	SRR11119323	SAMN14143982	2020	Livestock	United States
SAL_BC5921AA	SRR11147292	SAMN14165773	2020	Animal Feed	United States
SAL_CC2833AA	SRR11214352	SAMN14257794	2020	Livestock	United States
SAL_CC4866AA	SRR11232275	SAMN14271257	2020	Livestock	United States
SAL_DC0079AA	SRR11278081	SAMN14341255	2020	Livestock	United States
SAL_DC0809AA	SRR11290959	SAMN14360271	2020	Poultry	United States
SAL_DC7708AA	SRR11347193	SAMN14398733	2020	Poultry	United States
SAL_DC8019AA	SRR11351682	SAMN14405020	2020	Livestock	United States
SAL_EC2393AA	SRR11410126	SAMN14443942	2020	Human	United Kingdom
SAL_FC5870AA	SRR11510981	SAMN14560067	2020	Poultry	United States
SAL_GC2932AA	SRR11550470	SAMN14602840	2020	Human	United Kingdom
SAL_HC2324AA	SRR11553920	SAMN14605425	2020	Wild Animal	United States
SAL_HC7988AA	SRR11903170	SAMN15077320	2020	Human	United Kingdom
SAL_HC8058AA	SRR11892965	SAMN15071381	2020	Livestock	United States
SAL_HC9182AA	SRR11991332	SAMN15203289	2020	Livestock	United States
SAL_IC0109AA	SRR12026091	PRJNA248792	2020	Human	United Kingdom
SAL_IC1199AA	SRR12071720	SAMN15344462	2020	Livestock	United States
SAL_IC2554AA	SRR12110218	SAMN15399799	2020	Livestock	United States
SAL_IC4820AA	SRR12194031	SAMN15502878	2020	Livestock	United States
SAL_IC7687AA	SRR12395040	SAMN15738098	2020	Livestock	United States
SAL_IC8422AA	SRR12362747	SAMN15690539	2020	Human	United Kingdom
SAL_IC9364AA	SRR12455696	SAMN15824428	2020	Livestock	United States
SAL_JC3774AA	SRR12508199	SAMN15894682	2020	Livestock	United States
SAL_JC3800AA	SRR12511023	SAMN15896663	2020	Livestock	United States
SAL_JC5391AA	SRR12574335	SAMN15969269	2020	Human	United Kingdom
SAL_JC6075AA	SRR12595427	SAMN16064574	2020	Livestock	United States
SAL_KC0551AA	SRR12625465	SAMN16111958	2020	Livestock	United States
SAL_KC0837AA	SRR12646296	SAMN16171012	2020	Livestock	United States
SAL_KC5791AA	SRR12708940	SAMN16261445	2020	Livestock	United States
SAL_KC5798AA	SRR12708964	SAMN16261464	2020	Livestock	United States
SAL_KC5821AA	SRR12708987	SAMN16261501	2020	Poultry	United States
SAL_KC6731AA	SRR12765741	SAMN16354353	2020	Human	United Kingdom
SAL_KC6769AA	SRR12768393	SAMN16360724	2020	Human	United Kingdom
SAL_KC6771AA	SRR12768395	SAMN16360716	2020	Human	United Kingdom
SAL_KC6774AA	SRR12768398	SAMN16360736	2020	Environment	United Kingdom
SAL_KC7892AA	SRR12799271	SAMN16400876	2020	Livestock	United States
SAL_KC7897AA	SRR12799276	SAMN16401087	2020	Livestock	United States
SAL_KC8923AA	SRR12819779	SAMN16432166	2020	Human	United States
SAL_LC0304AA	SRR12884616	SAMN16532608	2020	Livestock	United States
SAL_LC3005AA	SRR12937855	SAMN16597197	2020	Livestock	United States
SAL_LC3009AA	SRR12937859	SAMN16597192	2020	Livestock	United States
SAL_LC3093AA	SRR12949667	SAMN16597977	2020	Livestock	United States
SAL_LC3118AA	SRR12949781	SAMN16598040	2020	Livestock	United States
SAL_LC4058AA	SRR12971458	SAMN16634404	2020	Livestock	United States
SAL_LC4207AA	SRR12976472	SAMN16656947	2020	Livestock	United States
SAL_LC4371AA	SRR12982337	SAMN16666559	2020	Human	United Kingdom
SAL_LC4699AA	SRR12991891	SAMN16675263	2020	Livestock	United States
SAL_LC4779AA	SRR13004339	SAMN16695868	2020	Food	United Kingdom
SAL_LC4784AA	SRR13004344	SAMN16695904	2020	Food	United Kingdom
SAL_LC4799AA	SRR13004359	SAMN16695895	2020	Food	United Kingdom
SAL_LC4804AA	SRR13004996	SAMN16703283	2020	Livestock	United States
SAL_LC5783AA	SRR13059257	SAMN16794433	2020	Livestock	United States
SAL_LC6513AA	SRR13079600	SAMN16825912	2020	Livestock	United States
SAL_LC7237AA	SRR13094208	SAMN16852180	2020	Livestock	United States
SAL_LC7720AA	SRR13093813	SAMN16849910	2020	Human	United Kingdom
SAL_LC8878AA	SRR13107632	SAMN16871703	2020	Livestock	United States
SAL_LC9104AA	SRR13128521	SAMN16886572	2020	Human	United Kingdom
SAL_LC9109AA	SRR13132110	SAMN16911771	2020	Livestock	United States
SAL_LC9326AA	SRR13112140	SAMN16874001	2020	Livestock	United States
SAL_MC0419AA	SRR13166792	SAMN16955915	2020	Livestock	United States
SAL_MC0685AA	SRR13176967	SAMN16972248	2020	Human	United Kingdom
SAL_MC1838AA	SRR13207888	SAMN17015607	2020	Poultry	United States
SAL_MC2827AA	SRR13239240	SAMN17054063	2020	Human	United Kingdom
SAL_MC3349AA	SRR13244858	SAMN17078001	2020	Poultry	United States
SAL_MC3460AA	SRR13245231	SAMN17079979	2020	Livestock	United States
SAL_MC3815AA	SRR13246795	SAMN17103599	2020	Livestock	United States
SAL_MC3956AA	SRR13248039	SAMN17072007	2020	Human	United Kingdom
SAL_MC4328AA	SRR13261622	SAMN17097256	2020	Human	United Kingdom
SAL_MC4790AA	SRR13302562	SAMN17086470	2020	Human	United Kingdom
SAL_MC5141AA	SRR13321655	SAMN17176382	2020	Livestock	United States
SAL_MC5325AA	SRR13338122	SAMN17191761	2020	Livestock	United States
SAL_MC5327AA	SRR13338124	SAMN17191760	2020	Livestock	United States
SAL_MC5568AA	SRR13338125	SAMN17191762	2020	Livestock	United States
SAL_MC6541AA	SRR13380554	SAMN17252682	2020	Poultry	United States
SAL_MC9044AA	SRR13530466	SAMN17576123	2020	Poultry	United States
SAL_NC2460AA	SRR13643471	SAMN17815207	2020	Livestock	United States
SAL_PC8864AA	SRR14767698	SAMN19641910	2020	Livestock	United States
SAL_QC6851AA	SRR15146529	SAMN20219160	2020	Livestock	United States
SAL_RC0427AA	SRR15334688	SAMN20527377	2020	Human	Czechia
SAL_SC1775AA	SRR16297830	SAMN22184005	2020	Wild Animal	United States
SAL_SC1777AA	SRR16297828	SAMN22184007	2020	Wild Animal	United States
SAL_AC5708AA	SRR10879497	SAMN13836473	2019	Livestock	United States
SAL_AC5850AA	SRR10905434	SAMN13874429	2019	Livestock	United States
SAL_AC6102AA	SRR10920915	SAMN13898491	2019	Livestock	United States
SAL_AC6143AA	SRR10947711	SAMN13898658	2019	Companion animal (canine)	United States
SAL_AC6778AA	SRR10995711	SAMN13898658	2019	Livestock	United States
SAL_HC4192AA	SRR11648169	SAMN14775108	2019	Poultry	United States
SAL_HC5015AA	SRR11676659	SAMN14831918	2019	Poultry	United States
SAL_HC8080AA	SRR11901851/SRR11892803	SAMN15073110	2019	Livestock	Canada
SAL_IB3117AA	SRR8457154	SAMN10775442	2019	Human	United Kingdom
SAL_IB7322AA	SRR8506576	SAMN10845766	2019	Poultry	United States
SAL_IC9747AA	SRR12420837	SAMN15774191	2019	Livestock	United States
SAL_IC9749AA	SRR12420839	SAMN15774192	2019	Livestock	United States
SAL_JB5863AA	SRR8582616	SAMN10954061	2019	Livestock	United States
SAL_JB7283AA	SRR8593399	SAMN10968489	2019	Poultry	United States
SAL_JB9677AA	SRR8650118	SAMN11041602	2019	Livestock	United States
SAL_KB3290AA	SRR8707434	SAMN11098979	2019	Livestock	United States
SAL_KB4578AA	SRR8724685	SAMN11124074	2019	Human	United Kingdom
SAL_KB6522AA	SRR8745372	SAMN11129365	2019	Livestock	United States
SAL_KC6289AA	SRR12741657	SAMN16129486	2019	Livestock	Canada
SAL_LB1221AA	SRR8839581	SAMN11320688	2019	Food	United Kingdom
SAL_LB1780AA	SRR8839581	SAMN11352634	2019	Poultry	United States
SAL_LB2041AA	SRR8865074	SAMN11357607	2019	Livestock	United States
SAL_LB3220AA	SRR8893099	SAMN11413295	2019	Human	United Kingdom
SAL_LB4608AA	SRR8926574	SAMN11461001	2019	Livestock	United States
SAL_LB5666AA	SRR8945134	SAMN11483135	2019	Food	India
SAL_LB6293AA	SRR8957015	SAMN11507388	2019	Poultry	United States
SAL_MB2547AA	SRR9105612	SAMN11811400	2019	Poultry	United States
SAL_MB7242AA	SRR9261376	SAMN12009299	2019	Human	United Kingdom
SAL_MB7937AA	SRR9274327	SAMN12023918	2019	Human	United Kingdom
SAL_MB8233AA	SRR9287420	SAMN12039391	2019	Human	United Kingdom
SAL_MB8661AA	SRR9297260	SAMN12039391	2019	Livestock	United States
SAL_NB1169AA	SRR9335571	SAMN12108777	2019	Human	United Kingdom
SAL_NB3801AA	SRR9595223	SAMN12137461	2019	Human	United Kingdom
SAL_NB4202AA	SRR9602991	SAMN12142839	2019	Livestock	United States
SAL_NB4463AA	SRR9611922	SAMN12161941	2019	Poultry	United States
SAL_NB7073AA	SRR9648229	SAMN12221229	2019	Livestock	United States
SAL_NC1645AA	SRR13619114	SAMN17767369	2019	Poultry	United States
SAL_NC1654AA	SRR13619105	SAMN17767395	2019	Poultry	United States
SAL_NC1656AA	SRR13619103	SAMN17767395	2019	Poultry	United States
SAL_NC1671AA	SRR13619088	SAMN17767410	2019	Poultry	United States
SAL_NC1676AA	SRR13619083	SAMN17767415	2019	Poultry	United States
SAL_NC1724AA	SRR13619561	SAMN17769036	2019	Poultry	United States
SAL_NC1740AA	SRR13619545	SAMN17769031	2019	Poultry	United States
SAL_OB1953AA	SRR9715842	SAMN12307555	2019	Livestock	United States
SAL_OB1957AA	SRR9715846	SAMN12307553	2019	Livestock	United States
SAL_OB2918AA	SRR9719560	SAMN12324879	2019	Human	United Kingdom
SAL_OB3837AA	SRR9829510	SAMN12358340	2019	Livestock	United States
SAL_OB3857AA	SRR9829531	SAMN12358324	2019	Livestock	United States
SAL_OB4887AA	SRR9836944	SAMN12365058	2019	Human	United Kingdom
SAL_OB5108AA	SRR9845443	SAMN12371089	2019	Livestock	United States
SAL_OB5868AA	SRR9855600	SAMN12390748	2019	Livestock	United States
SAL_OB6948AA	SRR9894896	SAMN12475924	2019	Livestock	United States
SAL_PB1311AA	SRR9943147	SAMN12546870	2019	Livestock	United States
SAL_PB2881AA	SRR9968626	SAMN12573744	2019	Human	United Kingdom
SAL_PB5942AA	SRR10005232	SAMN12604788	2019	Livestock	United States
SAL_PB6090AA	SRR10006944	SAMN12610881	2019	Human	United Kingdom
SAL_PB6352AA	SRR10008465	SAMN12611560	2019	Livestock	United States
SAL_PB8639AA	SRR10018577	SAMN12637765	2019	Poultry	United States
SAL_PB9094AA	SRR10019085	SAMN12631192	2019	Human	United Kingdom
SAL_PB9977AA	SRR10030095	SAMN12619285	2019	Animal feed	United States
SAL_PB9978AA	SRR10030094	SAMN12619286	2019	Environment	United States
SAL_PC4962AA	SRR14570238	SAMN19234509	2019	Wild Animal	Mexico
SAL_QB0755AA	SRR10037185	SAMN12647548	2019	Livestock	United States
SAL_QB0782AA	SRR10038005	SAMN12638001	2019	Poultry	United States
SAL_QB4915AA	SRR10081873	SAMN12710213	2019	Human	United Kingdom
SAL_QB5936AA	SRR10084969	SAMN12715454	2019	Poultry	United States
SAL_QB6005AA	SRR10085266	SAMN12715540	2019	Poultry	United States
SAL_QB6032AA	SRR10085651	SAMN12715748	2019	Poultry	United States
SAL_QB6034AA	SRR10085653	SAMN12715744	2019	Poultry	United States
SAL_RB0811AA	SRR10121286	SAMN12752404	2019	Human	United Kingdom
SAL_RB2473AA	SRR10129540	SAMN12771454	2019	Livestock	United States
SAL_RB3159AA	SRR10156091	SAMN12798119	2019	Livestock	United States
SAL_RB3163AA	SRR10156098	SAMN12798094	2019	Livestock	United States
SAL_RB3169AA	SRR10156106	SAMN12798136	2019	Livestock	United States
SAL_RB4446AA	SRR10164099	SAMN12821229	2019	Livestock	United States
SAL_RB6627AA	SRR10180495	SAMN12842811	2019	Poultry	United States
SAL_RB6721AA	SRR10187034	SAMN12851048	2019	Livestock	United States
SAL_RB6723AA	SRR10187036	SAMN12851041	2019	Livestock	United States
SAL_RB8949AA	SRR10210132	SAMN12879507	2019	Livestock	United States
SAL_RB9584AA	SRR10222044	SAMN12900763	2019	Human	United Kingdom
SAL_SB0343AA	SRR10229990	SAMN12910446	2019	Livestock	United States
SAL_SB0948AA	SRR10232137	SAMN12915161	2019	Human	United Kingdom
SAL_SB0951AA	SRR10232140	SAMN12915141	2019	Human	United Kingdom
SAL_SB6886AA	ERR3581081	SAMEA6057746	2019	Environment	Germany
SAL_SB7920AA	ERR3581329	SAMEA6057994	2019	Environment	Germany
SAL_SB8992AA	SRR10294395	SAMN13041917	2019	Human	United Kingdom
SAL_TB1745AA	SRR10341108	SAMN13108205	2019	Livestock	United States
SAL_TB1820AA	SRR10343237	SAMN13111032	2019	Livestock	United States
SAL_TB5657AA	SRR10386718	SAMN13182029	2019	Food	United Kingdom
SAL_VB0135AA	SRR10420532	SAMN13245140	2019	Human	United Kingdom
SAL_VB8617AA	SRR10493574	SAMN13326256	2019	Livestock	United States
SAL_VB8870AA	SRR10519597	SAMN13379036	2019	Human	United Kingdom
SAL_VB9252AA	SRR10559645	SAMN13429458	2019	Human	United Kingdom
SAL_VB9487AA	SRR10465582	SAMN13292707	2019	Livestock	United States
SAL_VB9507AA	SRR10465617	SAMN13292688	2019	Livestock	United States
SAL_VB9524AA	SRR10467378	SAMN13294982	2019	Livestock	United States
SAL_VB9605AA	SRR10482446	SAMN13320687	2019	Poultry	United States
SAL_WB3317AA	SRR10604669	SAMN13506109	2019	Human	United Kingdom
SAL_WB3734AA	SRR10611442	SAMN13511700	2019	Livestock	United States
SAL_WB4049AA	SRR10615233	SAMN13517173	2019	Livestock	United States
SAL_WB6611AA	SRR10708481	SAMN13578214	2019	Livestock	United States
SAL_XB1064AA	SRR10775265	SAMN13682937	2019	Livestock	United States
